# Supplementary material for: Erratum to “Development of a Novel Gastrointestinal Endoscopic Robot Enabling Complete Remote Control of All Operations: Endoscopic Therapeutic Robot System (ETRS)”
Source: Gastroenterol Res Pract. 2020 Apr 27;2020:6173978. doi: 10.1155/2020/6173978 (PMC7201747; doi:10.1155/2020/6173978)
Supplement: Supplementary Materials — Video 1: the functions and method of operation of the ETRS. Video 2: the performance of ESD in a porcine stomach using the ETRS. The video displays four divided images; these show the operation, as captured by the 2 robot operation cameras: console operation in close-up (right lower), console operation from distance (right upper), commentary of operation (left lower), and the endoscope monitor (left upper). [file 6173978.f1.zip]

Archive with 4 entries (4 files):
- ._VIDEO 1.mp4
- ._VIDEO 2.mp4
- VIDEO 1.mp4
- VIDEO 2.mp4
